# Supplementary material for: Influence of Vineyard Location, Cluster Thinning and Spontaneous Alcoholic Fermentation on Wine Composition
Source: Foods. 2025 Mar 22;14(7):1101. doi: 10.3390/foods14071101 (PMC11989029; doi:10.3390/foods14071101)
Supplement: Supplementary file 1 [file foods-14-01101-s001.zip]

Archive with 1 entries (1 files):
- foods-3517928-supplementary.pdf
